# Supplementary material for: Need for the Development of a Specific Regulatory Framework for Evaluation of Mobile Health Apps in Peru: Systematic Search on App Stores and Content Analysis
Source: JMIR Mhealth Uhealth. 2020 Jul 10;8(7):e16753. doi: 10.2196/16753 (PMC7382017; doi:10.2196/16753)
Supplement: Multimedia Appendix 2 [file mhealth_v8i7e16753_app2.xlsx]

## Sheet: Tool
Security and privacy tool to mhealth apps
Tool taked from Dehling et al (2015): https://mhealth.jmir.org/2015/1/e8/
Characteristic	Definition	Values	Indicators:	Examples
1. Specificity	Health specificity of information available to apps (eg, phone identifiers, eating habits, disease history)	Medical	Has access to medical user information	Disease history or health insurance information
		No standard	Has access to other nonstandard information	Workout history or eating habits
		Standard	Has access to standard information ordinarily available to apps	Phone identifiers or location information
2. Leaks	Potential damage through leaks of information (eg, embarrassment, lessened employment prospects)	None	None of these information
		Low	Includes low sensitivity information	Users height, weight, or common past illnesses and treatments like a cough or broken bones.
		High	Includes sensitivity information	Abortions, mental illness, sexually transmitted diseases, HIV status, substance abuse, or genetic predispositions to disease
3. Change	Potential damage through manipulation (change) of information (eg, treatment errors)	None	None of these information
		Low	Includes information that its manipulation is inconvenient and undesirable, but poses only low potential damage	Eating patterns or past workouts
		High	Includes information that its manipulation causes greater harm to users.	Information that could orient treatment.
4. Loss	Potential damage through loss of information (eg, loss of information important for treatment)	None	None of these information
		Low	Includes infomration that its loss is uncritical or that can be restored.	Topics related with information or education in health
		High	Includes infomration that is required for users’ care and after loss is no longer available.	Lab results from a electronic health record
5. Value	Value of information to third parties (eg, medical identity theft, selection of employees)	None	None of these information
		Low	Incluides information that is not directly useful to third parties	Unspecific information or information not attributable to users
		High	Incluides information highly valuable to third parties	Insurance policy information, date of birth, or social security numbers

## Sheet: Author 1
Security and privacy tool to mhealth apps
Tool taked from Dehling et al (2015): https://mhealth.jmir.org/2015/1/e8/
			Apps
Characteristic	Definition	Values	Ada - Your Health Guide	Chat Médico mediQuo	Vademecum Perú	CIE10 (Español)	My Calendar Period Tracker	Pregnancy Tracker	Anatomy Atlas Learning - 3D	Disorder & Diseases Dictionary	Medical Dictionary Terminology	Diagnósticos de Enfermería
1. Specificity	Health specificity of information available to apps (eg, phone identifiers, eating habits, disease history)	Medical	X	X			X	X
		No standard								X
		Standard			X	X			X		X	X
2. Leaks	Potential damage through leaks of information (eg, embarrassment, lessened employment prospects)	None			X	X			X	X	X	X
		Low
		High	X	X			X	X
3. Change	Potential damage through manipulation (change) of information (eg, treatment errors)	None							X
		Low				X	X
		High	X	X	X			X		X	X	X
4. Loss	Potential damage through loss of information (eg, loss of information important for treatment)	None							X	X	X	X
		Low			X	X	X	X
		High	X	X
5. Value	Value of information to third parties (eg, medical identity theft, selection of employees)	None			X	X			X			X
		Low								X	X
		High	X	X			X	X

## Sheet: Author 2
Security and privacy tool to mhealth apps
Tool taked from Dehling et al (2015): https://mhealth.jmir.org/2015/1/e8/
			Apps
Characteristic	Definition	Values	Ada - Your Health Guide	Chat Médico mediQuo	Vademecum Perú	CIE10 (Español)	My Calendar Period Tracker	Pregnancy Tracker	Anatomy Atlas Learning - 3D	Disorder & Diseases Dictionary	Medical Dictionary Terminology	Diagnósticos de Enfermería
1. Specificity	Health specificity of information available to apps (eg, phone identifiers, eating habits, disease history)	Medical	X	X
		No standard					X	X		X
		Standard			X	X			X		X	X
2. Leaks	Potential damage through leaks of information (eg, embarrassment, lessened employment prospects)	None				X			X	X	X	X
		Low	X				X	X
		High		X	X
3. Change	Potential damage through manipulation (change) of information (eg, treatment errors)	None				X			X
		Low		X				X
		High	X		X		X			X	X	s
4. Loss	Potential damage through loss of information (eg, loss of information important for treatment)	None				X			X	X	X	X
		Low	X	X
		High			X		X	X
5. Value	Value of information to third parties (eg, medical identity theft, selection of employees)	None			X	X			X	X	X	X
		Low		X			X
		High	X					X

## Sheet: Consensus
Security and privacy tool to mhealth apps
Tool taked from Dehling et al (2015): https://mhealth.jmir.org/2015/1/e8/
			Apps
Characteristic	Definition	Values	Ada - Your Health Guide	Chat Médico mediQuo	Vademecum Perú	CIE10 (Español)	Calendaio Menstrual	Mi calendario de Embarazo	Anatomy Atlas Learning - 3D	Disorder & Diseases Dictionary	Medical Terminology Dictionary	Diagnósticos de Enfermería
1. Specificity	Health specificity of information available to apps (eg, phone identifiers, eating habits, disease history)	Medical	X	X			X	X
		No standard								X
		Standard			X	X			X		X	X
2. Leaks	Potential damage through leaks of information (eg, embarrassment, lessened employment prospects)	None			X	X			X	X	X	X
		Low
		High	X	X			X	X
3. Change	Potential damage through manipulation (change) of information (eg, treatment errors)	None							X
		Low				X
		High	X	X	X		X	X		X	X	X
4. Loss	Potential damage through loss of information (eg, loss of information important for treatment)	None							X	X	X	X
		Low			X	X
		High	X	X			X	X
5. Value	Value of information to third parties (eg, medical identity theft, selection of employees)	None			X	X			X			X
		Low								X	X
		High	X	X			X	X
