# Supplementary material for: Need for the Development of a Specific Regulatory Framework for Evaluation of Mobile Health Apps in Peru: Systematic Search on App Stores and Content Analysis
Source: JMIR Mhealth Uhealth. 2020 Jul 10;8(7):e16753. doi: 10.2196/16753 (PMC7382017; doi:10.2196/16753)
Supplement: Multimedia Appendix 3 [file mhealth_v8i7e16753_app3.xlsx]

## Sheet: Apps Perú 
App Name	Creator	Year	Description	Type of use	Target audience	Scientific evidence	Entity	Operating system	App link	Information/web page link
AhorroMED	MINSA	2018	Provides information about medication and locates them at low price.	Provide information	General public	No founded	State/government	Only Android	https://play.google.com/store/apps/details?id=minsa.gob.pe.ahorromed	https://www.gob.pe/institucion/minsa/noticias/26496-aplicativo-ahorromed-te-ubica-farmacias-y-medicamentos-a-bajo-precio
ALERTA “Análisis de Etiquetas Nutricionales”	INS	2018	Provides nutritional information on the fat, sugar and sodium content of industrialized products.	Provide information	General public	No founded	State/government	Only Android	https://play.google.com/store/apps/details?id=app.alerta.ins.gob.pe	https://web.ins.gob.pe/es/acerca-del-ins/aplicativos-moviles/apps
Allin Kawsay	INS	2018	Contains audio files of questions in Quechua to facilitate the attention of patients that only speak this language.	Education	Authorized health personnel	No founded	State/government	Only Android	https://play.google.com/store/apps/details?id=app.allinkausay.ins.gob.pe	https://web.ins.gob.pe/es/acerca-del-ins/aplicativos-moviles/apps
ALMA	MINSA	2019	Provides relevant information to know and prevent anemia	Education	General public	No founded	State/government	Only Android	https://play.google.com/store/apps/details?id=minsa.alma	https://elcomercio.pe/juntos-contra-anemia/ultimas/ministerio-salud-presenta-aplicacion-advierte-padres-anemia-hijos-noticia-nndc-571083-noticia/
APP MAPFRE Perú	MAPFRE Perú	2018	Allows to book medical appointments to specialized centers of the MAPFRE Network	Administrative	General public	No founded	Private	Android and IOS	https://play.google.com/store/apps/details?id=com.mapfreperu.appmapfre	No founded
App VIH	MINSA	2019	Allows the registration of HIV and STI screening in key populations	Administrative	Authorized health personnel	No founded	State/government	Only Android	https://play.google.com/store/apps/details?id=pe.gob.minsa.bmu	https://www.gob.pe/institucion/minsa/noticias/5893-novedosa-aplicacion-web-agilizara-la-notificacion-y-seguimiento-de-casos-de-vih-en-el-pais
AunaMed	AUNA	2017	Visualizes the dates of external consultation appointments and scheduled procedures.	Provide information	Authorized health personnel	No founded	Private	Android and IOS	https://play.google.com/store/apps/details?id=pe.com.auna.agendamedicos&hl=es	No founded
Carné de Vacunación	MINSA	2017	Generates a digital vaccination card and alert to the dates of vaccines.	Administrative	Authorized health personnel	No founded	State/government	Only Android	https://play.google.com/store/apps/details?id=pe.gob.minsa.appmovilcarnet	No founded
CECONAR VIRTUAL	SuSalud	2019	Allows to monitor of files created by any controversy or complaint in the provision of health services	Administrative	General public	No founded	Private	Only Android	https://play.google.com/store/apps/details?id=pe.gob.susalud.notificacion	No founded
Certificado de nacido vivo en linea	MINSA	2016	Provides information about the statistics from the national level to the district level of live-born children	Administrative	General public	No founded	State/government	Only Android	https://apkpure.com/es/cnv-en-l%C3%ADnea-minsa/pe.gob.minsa.cnv	https://www.gob.pe/institucion/minsa/noticias/14799-minsa-brinda-servicios-a-traves-de-aplicaciones-moviles
Chapa tu Aedes	MINSA	2016	Facilitates the identification and report of the Dengue, Chikungunya and Zika vectors.	Administrative	General public	No founded	State/government	Only Android	https://apkpure.com/es/chapa-tu-aedes/pe.gob.minsa.aedesaegypti	https://es.slideshare.net/JULIOCESARMOREYRA/propuesta-de-la-norma-tecnica-de-regulacion-y-seguridad-para-implementacion-del-servicio-de-aplicacion-movil-de-la-salud-para-la-red-asistencial-del-ministerio-de-salud-del-peru-salud-movil-peru
Checkeate	CHECKEATE	2019	Information on prevention of different diseases and locates different health facilities	Provide information	General public	No founded	Private	Android and IOS	https://play.google.com/store/apps/details?id=com.medicine.checkeate	http://checkeate.com/index.html
Cita Médica	AUNA	2019	Allows to book and pay to be attended to the AUNA network clinics.	Administrative	General public	No founded	Private	Android and IOS	https://play.google.com/store/apps/details?id=pe.com.mdp.auna&hl=es	No founded
Clínica aviva	Centros de Salud Peruanos S.A.C.	2019	Allows to book medical appointments of specialties of the Aviva Clinic	Administrative	General public	No founded	Private	Only Android	https://play.google.com/store/apps/details?id=pe.aviva.booking	https://www.peru-retail.com/intercorp-invierte-para-abrir-su-primera-clinica-en-peru/
Clínica de la Piel	Clínica de la Piel	2017	Allows to book medical appointments and see the available treatments in the Peruvian Skin Clinic	Administrative	General public	No founded	Private	Only Android	https://play.google.com/store/apps/details?id=com.clinicapiel.p12	No founded
Clínica Internacional	Clínica Internacional	2019	Allows to book medical appointments and services for home doctors.	Administrative	General public	No founded	Private	Android and IOS	https://play.google.com/store/apps/details?id=com.solera.clinicainternacional&hl=es_419	https://www.clinicainternacional.com.pe/appcitasenlinea/
Clínica Montefiori	Clínica Montefiori	2017	Management of medical appointments of the Montefiori Clinic	Administrative	General public	No founded	Private	Only Android	https://play.google.com/store/apps/details?id=pe.com.montefiori.montefiori	No founded
Clínica San Felipe	Clínica San Felípe	2017	Allows to book medical appointments of specialties of the San Felipe Clinic	Administrative	General public	No founded	Private	Android and IOS	https://play.google.com/store/apps/details?id=pe.solera.sanfelipe	No founded
Clínica San Juan de Dios - Lima, Perú	Clínica San Juan de Dios - Lima, Perú	2019	Allows to book and pay medical appointments at Clínica San Juan de Dios - Lima	Administrative	General public	No founded	Private	Android and IOS	https://play.google.com/store/apps/details?id=com.artech.iqullana.qullanacsjd	http://clinicasanjuandedioslima.pe/ld/app/
CNV en línea MINSA	MINSA	2016	Provides statistical information from national to the district level of children born alive in relation to their, sex, weight, care by health professional, etc.	Provide information	Authorized health personnel	No founded	State/government	Only Android	https://play.google.com/store/apps/details?id=pe.gob.minsa.cnv	https://www.minsa.gob.pe/cnv/?op=1
Creciendo EsSalud	EsSalud	2017	Information to children and adolescents about respect for the rights and duties of the home	Education	General public	No founded	State/government	Only Android	https://play.google.com/store/apps/details?id=com.osp.juegoessalud	No founded
CSJD Médicos	Hogar Clínica San Juan de Dios	2018	Specialized assistance software for medical support	Administrative	Authorized health personnel	No founded	Private	Android and IOS	https://play.google.com/store/apps/details?id=com.csjd.desarrollo.medicos_app	No founded
Cuentos RIMAC	Rimac Seguros	2014	Provides animated story series for children about healthcare topics.	Education	General public	No founded	Private	Android and IOS	https://play.google.com/store/apps/details?id=air.com.orbemnetworks.cuentosrimac	https://larepublica.pe/empresa/742255-nueve-aplicaciones-para-ninos-que-se-pueden-usar-desde-un-smart-tv/
Dale vida Perú	Asociación Civil By People	2018	Assist the voluntary blood donor in favor of patients of the Peruvian National Neoplastic Diseases Institute (INEN).	Provide information	General public	No founded	Private	Only Android	https://play.google.com/store/apps/details?id=pe.dalevida.app&hl=es	https://elcomercio.pe/lima/fomentan-donacion-sangre-app-movil-noticia-497899-noticia/
Déjame ayudarte - Telepsicología	CENATE	2018	Mobile app that promotes psychological education in Peru	Education	General public	No founded	State/government	Only Android	https://play.google.com/store/apps/details?id=pe.gob.essalud.cenate.psicologia&hl=es_PE	https://www.youtube.com/watch?v=g-z8W3OMlQg
DIGESA	DIGESA	2014	Provides information about the Sanitary Food Registry	Provide information	General public	No founded	State/government	Only Android	https://apkpure.com/es/digesa/pe.sld.digesa.movil	https://andina.pe/agencia/noticia-aplicacion-permite-conocer-registro-sanitario-los-alimentos-536542.aspx
Doctavio	Innovati Solutions	2017	Allows to book appointments with healthcare professionals from different locations	Administrative	General public	No founded	Private	Only Android	https://play.google.com/store/apps/details?id=pe.innovati.doctavio	https://doctavio.pe/
Doctor Virtual	CENATE	2019	Provides virtual assistance app by CENATE specialists - EsSalud	Telemedicine	General public	No founded	State/government	Only Android	https://play.google.com/store/apps/details?id=pe.gob.essalud.cenate.doctorvirtual	No founded
Doktuz	Doktuz	2019	Allows to request a doctor, ambulance and perform of lab tests at home	Administrative	General public	No founded	Private	Android and IOS	https://play.google.com/store/apps/details?id=com.goambuApp.goambuclient	No founded
Doktuz partner	Doktuz	2019	Facilitates the providing of home services from health personnel to Doktuz users.	Administrative	Authorized health personnel	No founded	Private	Android and IOS	https://play.google.com/store/apps/details?id=com.goambu.driver	No founded
Dona Sangre	MINSA	2018	Locate the nearest Blood Bank facilities.	Provide information	General public	No founded	State/government	Only Android	https://apkpure.com/es/dona-sangre/minsa.gob.pe.donasangre	No founded
Dosis Pediatricas - El Peñita	Dosis pediatricas	2018	Pediatric dosing book based on Dr. Hugo Peña's book	Education	Authorized health personnel	No founded	Private	Android and IOS	https://play.google.com/store/apps/details?id=com.elpenita.app	https://www.elperuano.pe/noticia-aplicacion-movil-para-pediatras-es-una-guia-para-recetas-medicas-80952.aspx
EsSalud Farma	EsSalud	2018	Manages the recipes of the Farmacia Vecina program	Provide information	General public	No founded	State/government	Only Android	https://play.google.com/store/apps/details?id=com.dev.farmaciavecina	No founded
EsSalud Mobile	EsSalud	2019	Allows to book a medical appointment in the network of facilities of EsSalud to insured patients.	Administrative	General public	No founded	State/government	Only Android	https://play.google.com/store/apps/details?id=pe.gob.essalud.essapp	https://larepublica.pe/sociedad/1280066-essalud-debes-aplicativo-movil-citas/
Farmacia Universal	Farmacia Universal	2017	Medicine reminder, recipe interpretation and information about promotions of Universal Pharmacy.	Provide information	General public	No founded	Private	Only Android	https://play.google.com/store/apps/details?id=innovahora.farmaciauniversal	No founded
GPS RENIPRESS	SuSalud	2016	Allows to georeferencing and updating of registered healthcare facilities data.	Administrative	Authorized health personnel	No founded	State/government	Only Android	https://play.google.com/store/apps/details?id=gob.pe.renipres.susalud	No founded
Guardianes de la Salud	INS	2018	Provides information about health status and near healthcare facilities in public and mass events	Provide information	General public	No founded	State/government	Only Android	https://play.google.com/store/apps/details?id=pe.gob.ins.guardianes	https://web.ins.gob.pe/es/acerca-del-ins/aplicativos-moviles/apps
Guía Médica del Perú	Guía Médica del Perú	2019	Directory of health specialists in Peru	Provide information	General public	No founded	Private	Only Android	https://play.google.com/store/search?q=guia%20medica%20del%20peru&c=apps	No founded
Inkafarma Móvil	Inkafarma Digital	2019	Allows to locate, request and pay for medications in the Inkafarma pharmacy network	Administrative	General public	No founded	Private	Android and IOS	https://play.google.com/store/apps/details?id=com.globant.inkafarma	https://www.inkafarma.com.pe/nuestros-servicios/inkafarma-movil
INS CENAN	INS	2015	Provides information about nutritional status and advice on food, and physical activity	Education	General public	No founded	State/government	Only Android	https://apkpure.com/es/ins-cenan/com.peqconsultores.ins	https://web.ins.gob.pe/es/prensa/noticia/aplicacion-movil-nutricional-para-mejorar-la-salud-de-los-peruanos
Investigación y Docencia CI	Clínica Internacional	2018	Provides information about clinical cases for Research and Teaching	Education	Authorized health personnel	No founded	Private	Android and IOS	https://play.google.com/store/apps/details?id=com.mundoci.conferencia	No founded
MAPFRE Doc Perú	Health Tech International Solutions Inc	2019	Provides virtual assistance by doctors and allows to receive prescribed medication at home	Telemedicine	General public	No founded	Private	Android and IOS	https://play.google.com/store/apps/details?id=com.htinternationalsolutions.pdms	https://mapfredoc.pe/login
MapSalud (tu seguro de salud )	MapSalud	2019	Provides information about insurance and its real coverage: rates, medical centers, schedules, etc.	Provide information	General public	No founded	Private	Android and IOS	https://play.google.com/store/apps/details?id=com.soluzione.mapsalud2	https://www.mapsalud.com/
Medicinas Peru	Creador(es) Independiente	2017	Provides information about the prices of medicines in Peru	Provide information	General public	No founded	Private	Only Android	https://play.google.com/store/apps/details?id=com.eliutimana.medicamentos	No founded
MINSA VPH	MINSA	2017	Facilitates vaccination against HPV in the city of Lima	Administrative	Authorized health personnel	No founded	State/government	Only Android	https://play.google.com/store/apps/details?id=minsa.gob.pe.vph139578	http://digital.minsa.gob.pe/apps
Peruano Japonés SALUD	Asociación Peruano Japonesa	2018	Management of outpatient medical appointments at the Peruvian-Japanese Centennial Clinic.	Administrative	General public	No founded	Private	Android and IOS	https://play.google.com/store/apps/details?id=pe.gob.essalud.essapp	No founded
Peso Saludable	Rimac Seguros	2017	A 6-week course on healthy lifestyles to reduce the risk of chronic diseases	Education	General public	No founded	Private	Android and IOS	https://play.google.com/store/apps/details?id=com.peqconsultores.rimac	http://www.rimac.com.pe/corredores/articulo/Productos/Nueva-App-Peso-Saludable
Resultados en Linea	AUNA	2019	Visualize laboratory results and check-ups to patients and doctors of the Auna Clinics	Administrative	Authorized health personnel / General public	No founded	Private	Android and IOS	https://play.google.com/store/apps/details?id=com.auna.resultados&hl=es	https://itusers.today/resultados-de-laboratorio-de-la-clinica-delgado-disponibles-via-app/
RIMAC	Rimac Seguros	2019	Allows to find affiliated clinics of RIMAC insurance, contact doctors, request services in emergency situations.	Administrative/ Provide information	General public	No founded	Private	Android and IOS	https://play.google.com/store/apps/details?id=com.rimac.rimac_surrogas	http://www.rimac.com.pe/corredores/articulo/novedades/App-RIMAC
Salud UPN	Facultad de salud UPN	2016	Provides tips, advice and health tests to improve the lifestyle.	Education	General public	http://repositorio.usil.edu.pe/bitstream/USIL/2479/1/2016_Agustin_Desarrollo_de_una_aplicacion_android.pdf	Private	Only Android	https://apkpure.com/es/salud-upn/com.inventarte.saludupn	https://blogs.upn.edu.pe/salud/2016/09/20/consulta-tu-salud-desde-el-celular-con-nuestra-app/
San Pablo	Red Privada de salud San Pablo	2017	Allows to book and pay to the clinics of the San Pablo Hospital Complex	Administrative	General public	No founded	Private	Android and IOS	https://play.google.com/store/apps/details?id=pe.com.sanpablo	http://www.sanpablo.com.pe/nueva-app-san-pablo/
SANNA	SANNA	2017	Manage medical appointments of insured patients to the SANNA Clinic Network	Administrative	General public	No founded	Private	Android and IOS	https://play.google.com/store/apps/details?id=pe.sanna	https://www.sanna.pe/app-de-citas-de-sanna/
Segunda opinión	CENATE	2017	Allows to solve consultations and diagnoses to general practitioners	Telemedicine	Authorized health personnel	No founded	State/government	Only Android	https://play.google.com/store/apps/details?id=pe.gob.essalud.cenate.segundaopinion	No founded
SISApp	MINSA	2017	Provides information about the Peruvian Integral Health Insurance and verification of the membership in it.	Administrative	General public	No founded	State/government	Only Android	https://play.google.com/store/apps/details?id=com.sis.mcode.sisapp	http://www.sis.gob.pe/Nuevo/vistas/Frm_NotaPrensa.aspx?np=132
SISFARMA	Creador(es) Independiente	2019	Provides information of the pharmaceutical products registered in Peru	Provide information	General public	No founded	Private	Only Android	https://play.google.com/store/apps/details?id=sisfarma.buscaproductos	https://www.sisfarma.org/sisfarma-app/
SmartDoctor	Creador(es) Independiente	2018	Provides online medical guidance and allows to receive home medical assistance in less than 5 minutes.	Telemedicine	General public	No founded	Private	Only Android	https://play.google.com/store/apps/details?id=patients.com.smartdoctor	https://capital.pe/actualidad/smart-doctor-digitalizacion-en-salud-conoce-una-app-movil-para-hacer-una-consulta-medica-noticia-1200810
Somos Lecheros	MINSA	2018	Provides relevant information about breastfeeding	Education	General public	No founded	State/government	Only Android	https://play.google.com/store/apps/details?id=minsa.somoslecheros	https://elcomercio.pe/lima/sucesos/lanzan-aplicativo-celular-lecheros-informar-beneficios-lactancia-materna-noticia-nndc-549706-noticia/
SUSALUD CONTIGO	SuSalud	2019	Provides information about health rights and allows to enter questions or complaints	Education/ Administrative	General public	No founded	State/government	Only Android	https://play.google.com/store/apps/details?id=pe.gob.susalud.servicio	No founded
Tablas Peruanas de Composición de Alimentos – TPCA	INS	2018	Provides Information on food composition and reference values of food preparations	Provide information	General public	No founded	State/government	Only Android	https://play.google.com/store/apps/details?id=isx.tpca	https://web.ins.gob.pe/es/acerca-del-ins/aplicativos-moviles/apps
Tramite móvil	MINSA	2016	Tracks the files and documents presented in the Peruvian Ministry of Health (MINSA).	Administrative	General public	No founded	State/government	Only Android	https://apkpure.com/es/tr%C3%A1mite-m%C3%B3vil-minsa/pe.gob.minsa.tramiteapp	https://www.gob.pe/institucion/minsa/noticias/14799-minsa-brinda-servicios-a-traves-de-aplicaciones-moviles
Universidad Corporativa de Farmacias Peruanas	Universidad Corporativa de Farmacias Peruanas	2018	Digital training tool of Peruvian Pharmacies	Education	Authorized health personnel	No founded	Private	Android and IOS	https://play.google.com/store/apps/details?id=com.amauta.app.inkafarma	No founded
Verano Saludable	DIGESA	2018	Provides information about the sanitary quality of Peruvian beaches and swimming pools nationwide	Provide information	General public	No founded	State/government	Only Android	https://play.google.com/store/apps/details?id=digesa.minsa	https://www.tvperu.gob.pe/noticias/locales/verano-saludable-app-permite-reconocer-playas-y-piscinas-saludables
Visitas Domiciliarias por Actores Sociales	MINSA	2019	Facilitates home visits by social actors of the Ministry of Health	Administrative	Authorized health personnel	No founded	State/government	Only Android	https://play.google.com/store/apps/details?id=pe.hybrid.visistas.visitadomiciliaria	http://digital.minsa.gob.pe/apps
Yico	INS	2018	Provides Information for mothers of children under 2 years of age about breastfeeding-related aspects	Provide information	General public	No founded	State/government	Only Android	https://play.google.com/store/apps/details?id=yico.ionic.drinux	https://web.ins.gob.pe/es/acerca-del-ins/aplicativos-moviles/apps
Zika App	MINSA	2016	Register the installation of oviposition traps and entomological fences of Zika vectors.	Administrative	Authorized health personnel	No founded	State/government	Only Android	https://apkpure.com/es/zikapp/minsa.gob.pe.zikapp	https://web.archive.org/web/20170430091739/http://www.minsa.gob.pe/index.asp?op=17
Zucar	INS	2019	Estimate the nutritional status, energy needs of the person in order to develop a meal plan.	Provide information	Authorized health personnel / General public	No founded	State/government	Only Android	https://play.google.com/store/apps/details?id=app.zucar.ins.gob.pe.diabetes	https://web.ins.gob.pe/es/acerca-del-ins/aplicativos-moviles/apps

## Sheet: Thesaurus
Thesaurus
	App Name	Name of the mobile application.
	Creator	Name of the institution that created the mobile application.
	Year	Last year of update
	Description	Self-declared description
	Type of use	Function for which it was created
		Categories: Administrative; Provide information; Education; Telemedicine
	Target audience	Type of user using the application
		Categories: General public; Authorized health personnel
	Scientific evidence	Scientific evidence found in the mobile application
		Categories: Founded; Not founded
	Entity	Type of institution that created the mobile application
		Categories: State / government; Private
	Operating system	Operating system for which the mobile application was created
		Categories: Android only; IOs only; Android and IOS
	App link	Application download link
	Information/web page link	URL that shows more information about the application
